# Supplementary material for: Author Correction: Lactylation-driven FTO targets CDK2 to aggravate microvascular anomalies in diabetic retinopathy
Source: EMBO Mol Med. 2025 Apr 25;17(6):1495–8. doi: 10.1038/s44321-025-00238-y (PMC12162844; doi:10.1038/s44321-025-00238-y)
Supplement: Supplementary file 1 — source data for Figure 3C affected images [file 44321_2025_238_MOESM1_ESM.zip]

Archive with 18 entries (16 files):
- source data for Figure 3C affected images/
- __MACOSX/._source data for Figure 3C affected images
- source data for Figure 3C affected images/workbook images/
- __MACOSX/source data for Figure 3C affected images/._workbook images
- source data for Figure 3C affected images/edu oir-2.tif
- __MACOSX/source data for Figure 3C affected images/._edu oir-2.tif
- source data for Figure 3C affected images/OIR blank-3-EdU.tif
- __MACOSX/source data for Figure 3C affected images/._OIR blank-3-EdU.tif
- source data for Figure 3C affected images/OIR blank-3-Merge.tif
- __MACOSX/source data for Figure 3C affected images/._OIR blank-3-Merge.tif
- source data for Figure 3C affected images/edu oir-2-merge.tif
- __MACOSX/source data for Figure 3C affected images/._edu oir-2-merge.tif
- source data for Figure 3C affected images/workbook images/7a16c501cfadb842bd23852cef37762.png
- __MACOSX/source data for Figure 3C affected images/workbook images/._7a16c501cfadb842bd23852cef37762.png
- source data for Figure 3C affected images/workbook images/39fe4f2af55d6edd063c0c1c548fbc5.png
- __MACOSX/source data for Figure 3C affected images/workbook images/._39fe4f2af55d6edd063c0c1c548fbc5.png
- source data for Figure 3C affected images/workbook images/68b518d06a54939fe86d62f63e16a3e.png
- __MACOSX/source data for Figure 3C affected images/workbook images/._68b518d06a54939fe86d62f63e16a3e.png
